# Supplementary material for: The Effect of Doping on the Digital Etching of Silicon-Selective Silicon–Germanium Using Nitric Acids
Source: Nanomaterials (Basel). 2021 May 3;11(5):1209. doi: 10.3390/nano11051209 (PMC8147633; doi:10.3390/nano11051209)
Supplement: Supplementary file 1 [file nanomaterials-11-01209-s001.zip]

Archive with 1 entries (1 files):
- nanomaterials-1171979-SI.pdf
